# Supplementary material for: Encoding of social novelty by sparse GABAergic neural ensembles in the prelimbic cortex
Source: Sci Adv. 2022 Aug 31;8(35):eabo4884. doi: 10.1126/sciadv.abo4884 (PMC9432833; doi:10.1126/sciadv.abo4884)
Supplement: Supplementary file 2 — Movies S1 to S7 [file sciadv.abo4884_movies_s1_to_s7.zip]

Archive with 7 entries (7 files):
- sciadv.abo4884_movie_s1.mp4
- sciadv.abo4884_movie_s2.mp4
- sciadv.abo4884_movie_s3.mp4
- sciadv.abo4884_movie_s4.mp4
- sciadv.abo4884_movie_s5.mp4
- sciadv.abo4884_movie_s6.mp4
- sciadv.abo4884_movie_s7.mp4
